# Supplementary material for: Molecular basis of African yam domestication: analyses of selection point to root development, starch biosynthesis, and photosynthesis related genes
Source: BMC Genomics. 2017 Oct 12;18:782. doi: 10.1186/s12864-017-4143-2 (PMC5639766; doi:10.1186/s12864-017-4143-2)
Supplement: Supplementary file 2 — Molecular basis of African yam domestication: analyses of selection point to starch biosynthesis, root development and photosynthesis related genes. Table S1. Passport data of plant material collected from Benin. Table S2. Metric information of data filtering and mapping. Table S3. Mean Nucleotide diversity (π) and polymorphism (ɵ). Table S4. List of the contigs detected as selected by at least one method. Table S5. Remarkable candidate genes showing selection signature. Table S6. Gene Ontology (GO) terms significantly enriched (p-value ≤ 0.05) among the 998 candidate contigs. Table S7. Gene Ontology (GO) terms significantly enriched (p-value ≤ 0.05) among the 81 candidates contigs detected by a least two methods. Figure S1. Cross-entropy calculated using sNMF (Frichot et al., 2014) for K = 1 to 6. Ten repetitions of the run were done. Figure S2. Intra-contigs linkage disequilibrium (LD) as a function of physical distance between SNPs pairs from 1% of all contigs. Figure S3. Venn Diagram comparing the candidate contigs obtained using the 4 methods. Figure S4. Distribution of Tajima’s D value calculated for D. abyssinica (a) and D. praehensilis (b). Figure S5. Comparison of diversity lost. Figure S6. Variance explained by PCA axis (a) and distribution of Mahalanobis distance (b) from PCAdapt. Figure S7. Nucleotide diversity within five candidate contigs for cultivated and the wild species (XLSX 45 kb) [file 12864_2017_4143_MOESM2_ESM.xlsx]

## Sheet: All_selected_Contig_new
Table S4. List of the contigs detected as selected by at least one method
Contig	Tajima	Pcadapt	Ratio_Diversity	Fst	GOterm_accession	Putative_Function
singlet__129223				1
singlet__14961				1	GO:0043231	j3ll72_orybr uncharacterized protein os=oryza brachyantha gn=ob03g17980 pe=4 sv=1
singlet__158762				1
singlet__26573				1
singlet__28890				1	GO:0010467	r35a3_arath 60s ribosomal protein l35a-3 os=arabidopsis thaliana gn=rpl35ac pe=2 sv=1
singlet__29982				1
singlet__41509				1
singlet__50108				1
singlet__55434				1
singlet__5785				1
singlet__66854				1
singlet__72176				1
Contig10411	1	1			GO:0006506	pigb_bovin gpi mannosyltransferase 3 os=bos taurus gn=pigb pe=2 sv=1
Contig10544	1	1
Contig10707	1		1		GO:0019866	cyb_arath cytochrome b os=arabidopsis thaliana gn=mt-cyb pe=2 sv=2
Contig11017	1		1		GO:0043231	rt04_arath ribosomal protein mitochondrial os=arabidopsis thaliana gn=rps4 pe=2 sv=2
Contig11042		1	1		GO:0005488	polx_tobac retrovirus-related pol polyprotein from transposon tnt 1-94 os=nicotiana tabacum pe=2 sv=1
Contig1229	1		1		GO:0051234	nu4m_wheat nadh-ubiquinone oxidoreductase chain 4 os=triticum aestivum gn=nd4 pe=2 sv=2
Contig2865	1		1		GO:0019866	nu2m_oenbe nadh-ubiquinone oxidoreductase chain 2 os=oenothera berteriana gn=nd2 pe=2 sv=2
Contig3202	1		1		GO:0019866	nu1m_wheat nadh-ubiquinone oxidoreductase chain 1 os=triticum aestivum gn=nd1 pe=2 sv=1
Contig5628	1		1		GO:0043231	rt12_wheat ribosomal protein mitochondrial os=triticum aestivum gn=rps12 pe=2 sv=1
Contig8011	1		1		GO:0043169	ndus2_arath nadh dehydrogenase iron-sulfur protein 2 os=arabidopsis thaliana gn=nad7 pe=1 sv=2
Contig8801		1	1
Contig8830	1	1
singlet__100463		1	1		GO:0005488	polx_tobac retrovirus-related pol polyprotein from transposon tnt 1-94 os=nicotiana tabacum pe=2 sv=1
singlet__10591	1		1		GO:0043231	g9hns7_phodc orf186 os=phoenix dactylifera gn=orf186 pe=4 sv=1
singlet__106862	1		1
singlet__109684	1		1
singlet__114794	1		1
singlet__1179	1				GO:0043231	b9gpi5_poptr protein os=populus trichocarpa gn=poptrdraft_816568 pe=4 sv=1
singlet__120422	1		1
singlet__12115	1		1
singlet__12446	1		1
singlet__132516	1		1		GO:0043231	b9rge4_ricco uncharacterized protein os=ricinus communis gn=rcom_1453370 pe=4 sv=1
singlet__136304	1		1
singlet__149355	1		1
singlet__149492	1		1
singlet__152603		1	1
singlet__171082	1		1		GO:0043231	b9ta71_ricco uncharacterized protein os=ricinus communis gn=rcom_2058810 pe=4 sv=1
singlet__172177		1
singlet__17542	1		1		GO:0043231	b6ziu0_aegcr uncharacterized protein os=aegilops crassa pe=4 sv=1
singlet__178735		1			GO:0009687	ccs_citsi capsanthin capsorubin chromoplast os=citrus sinensis gn=ccs pe=3 sv=1
singlet__18130	1		1
singlet__196749	1		1		GO:0043231	c7ja63_orysj os12g0525100 protein os=oryza sativa japonica gn=os12g0525100 pe=4 sv=1
singlet__197539	1		1
singlet__198053	1		1
singlet__199114	1	1
singlet__202048		1
singlet__20791	1		1
singlet__24958	1		1		GO:0043231	f4imb1_arath uncharacterized protein os=arabidopsis thaliana gn=at2g07599 pe=4 sv=1
singlet__27124	1		1
singlet__32272	1	1
singlet__35784	1		1
singlet__37076	1		1
singlet__37366	1		1		GO:0009532	rt02_arath ribosomal protein mitochondrial os=arabidopsis thaliana gn=rps2 pe=2 sv=1
singlet__42333		1	1		GO:0016787	polx_tobac retrovirus-related pol polyprotein from transposon tnt 1-94 os=nicotiana tabacum pe=2 sv=1
singlet__48968			1
singlet__5008	1		1		GO:0031224	ymf19_helan atp synthase protein ymf19 os=helianthus annuus gn=ymf19 pe=3 sv=1
singlet__50850	1		1
singlet__53151		1	1		GO:0003824	copia_drome copia protein os=drosophila melanogaster gn=gip pe=1 sv=3
singlet__54645	1		1
singlet__56249	1		1
singlet__57246		1			GO:0010467	rs23_fraan 40s ribosomal protein s23 os=fragaria ananassa gn=rps23 pe=2 sv=1
singlet__64288	1		1
singlet__65492	1		1
singlet__67379	1		1
singlet__69399	1		1
singlet__69516	1		1
singlet__70182	1
singlet__71782	1		1		GO:0006259	a5aur5_vitvi uncharacterized protein os=vitis vinifera gn=vitisv_015273 pe=4 sv=1
singlet__72061	1		1
singlet__729		1	1
singlet__75679	1		1
singlet__85193	1		1		GO:0016787	pol_mlvrk pol polyprotein os=radiation murine leukemia virus (strain kaplan) gn=pol pe=3 sv=1
singlet__87068	1		1
singlet__89613	1		1
singlet__92630	1		1
singlet__9315	1		1		GO:0019866	nu1m_oenbe nadh-ubiquinone oxidoreductase chain 1 os=oenothera berteriana gn=nd1 pe=2 sv=1
singlet__95198	1		1
singlet__96314	1		1
singlet__99428	1		1
Contig10005		1			GO:0016787	anan_anaco ananain os=ananas comosus gn=an1 pe=1 sv=2
Contig10019					GO:0006351	vip1_arath transcription factor vip1 os=arabidopsis thaliana gn=vip1 pe=1 sv=1
Contig10028			1		GO:0046906	psbb_dioel photosystem ii cp47 chlorophyll apoprotein os=dioscorea elephantipes gn=psbb pe=3 sv=1
Contig10066	1
Contig10120					GO:0043234	pp1_medsv serine threonine-protein phosphatase pp1 os=medicago sativa varia gn=pp1 pe=2 sv=1
Contig10166					GO:0005488	thf1_soltu protein thylakoid chloroplastic os=solanum tuberosum gn=thf1 pe=2 sv=1
Contig10175	1				GO:0005488	ari2_arath probable e3 ubiquitin-protein ligase ari2 os=arabidopsis thaliana gn=ari2 pe=2 sv=1
Contig10206					GO:0043231	hy5_arath transcription factor hy5 os=arabidopsis thaliana gn=hy5 pe=1 sv=1
Contig10215					GO:0043231	mpc2_rat mitochondrial pyruvate carrier 2 os=rattus norvegicus gn=mpc2 pe=2 sv=1
Contig1025					GO:0005622	rac3_orysj rac-like gtp-binding protein 3 os=oryza sativa japonica gn=rac3 pe=2 sv=1
Contig10273		1			GO:0008380	clp1_dicdi protein clp1 homolog os=dictyostelium discoideum gn=clp1 pe=3 sv=1
Contig1028
Contig10283			1		GO:0031224	nu4c_dioel nad h-quinone oxidoreductase chain chloroplastic os=dioscorea elephantipes gn=ndhd pe=3 sv=1
Contig10289					GO:0043231	icr1_arath interactor of constitutive active rops 1 os=arabidopsis thaliana gn=icr1 pe=1 sv=1
Contig10290		1			GO:0005488	abil5_orysj probable protein abil5 os=oryza sativa japonica gn=os01g0760900 pe=2 sv=1
Contig10328	1				GO:0003677	hexp_leima dna-binding protein hexbp os=leishmania major gn=hexbp pe=4 sv=1
Contig10336
Contig10377		1			GO:0043231	f6hgy9_vitvi uncharacterized protein os=vitis vinifera gn=vit_11s0016g00260 pe=4 sv=1
Contig10396
Contig10422	1
Contig10454		1			GO:0009534	flu_arath protein fluorescent in blue chloroplastic os=arabidopsis thaliana gn=flu pe=1 sv=1
Contig10487	1
Contig1050	1
Contig10521		1			GO:0044260	cmt2_arath dna (cytosine-5)-methyltransferase cmt2 os=arabidopsis thaliana gn=cmt2 pe=2 sv=3
Contig10576		1
Contig10582		1			GO:0004175	asprx_orysj aspartic proteinase os=oryza sativa japonica gn=rap pe=2 sv=2
Contig10585
Contig10661	1				GO:0044424	trm13_mouse trna guanosine-2 -o-methyltransferase trm13 homolog os=mus musculus gn=trmt13 pe=2 sv=1
Contig10702		1			GO:0005618	sdd1_arath subtilisin-like protease sdd1 os=arabidopsis thaliana gn=sdd1 pe=2 sv=1
Contig10718		1			GO:0005488	nip7_xentr 60s ribosome subunit biogenesis protein nip7 homolog os=xenopus tropicalis gn=nip7 pe=2 sv=1
Contig10781		1
Contig10790		1			GO:0008652	arly_symth argininosuccinate lyase os=symbiobacterium thermophilum (strain t iam 14863) gn=argh pe=3 sv=1
Contig10816					GO:0046914	bch1_capan beta-carotene hydroxylase chloroplastic os=capsicum annuum gn=ca1 pe=1 sv=1
Contig10927					GO:0046872	plda1_maize phospholipase d alpha 1 os=zea mays gn=pld1 pe=2 sv=1
Contig1093			1		GO:0006259	rrpo_oenbe rna-directed dna polymerase homolog os=oenothera berteriana pe=4 sv=1
Contig10941			1
Contig10978					GO:0016407	d7tm88_vitvi uncharacterized protein os=vitis vinifera gn=vit_13s0019g04360 pe=4 sv=1
Contig10996		1			GO:0030528	sige_arath rna polymerase sigma factor chloroplastic mitochondrial os=arabidopsis thaliana gn=sige pe=1 sv=1
Contig11031		1
Contig11084			1		GO:0005488	rga1_solbu disease resistance protein rga1 os=solanum bulbocastanum gn=rga1 pe=2 sv=2
Contig11087
Contig11138		1
Contig11141		1
Contig11151		1			GO:0046872	c72a1_catro secologanin synthase os=catharanthus roseus gn=cyp72a1 pe=2 sv=1
Contig11285
Contig11327	1				GO:0009987	ein4_arath protein ein4 os=arabidopsis thaliana gn=ein4 pe=1 sv=1
Contig11341					GO:0030414	ici1_canli subtilisin inhibitor clsi-i os=canavalia lineata pe=1 sv=1
Contig1137		1
Contig11385					GO:0005488	y4523_arath probable serine threonine-protein kinase at4g35230 os=arabidopsis thaliana gn=at4g35230 pe=1 sv=1
Contig11426		1			GO:0043231	pp351_arath pentatricopeptide repeat-containing protein mitochondrial os=arabidopsis thaliana gn=at4g35850 pe=1 sv=1
Contig11430					GO:0016020	enl1_arath early nodulin-like protein 1 os=arabidopsis thaliana gn=at2g25060 pe=1 sv=2
Contig11449	1				GO:0031410	b8bm58_orysi uncharacterized protein os=oryza sativa indica gn= _38513 pe=4 sv=1
Contig11458					GO:0019087	drts2_arath bifunctional dihydrofolate reductase-thymidylate synthase 2 os=arabidopsis thaliana gn=thy-2 pe=2 sv=2
Contig11473					GO:0005626	alg2_dicdi alpha- -mannosyltransferase alg2 os=dictyostelium discoideum gn=alg2 pe=3 sv=1
Contig11481		1
Contig11512		1
Contig11520			1
Contig11552			1		GO:0003676	rk2_dioel 50s ribosomal protein chloroplastic os=dioscorea elephantipes gn=rpl2-a pe=3 sv=1
Contig11568					GO:0051732	clp1_dicdi protein clp1 homolog os=dictyostelium discoideum gn=clp1 pe=3 sv=1
Contig11571		1
Contig11607					GO:0045181	glsn_medsa glutamate synthase amyloplastic os=medicago sativa pe=1 sv=1
Contig11618					GO:0016842	g3pa_sinal glyceraldehyde-3-phosphate dehydrogenase chloroplastic os=sinapis alba gn=gapa pe=2 sv=1
Contig11632					GO:0008652	ilvd_rhoba dihydroxy-acid dehydratase os=rhodopirellula baltica (strain sh1) gn=ilvd pe=3 sv=2
Contig11639		1			GO:0043231	dhx36_mouse probable atp-dependent rna helicase dhx36 os=mus musculus gn=dhx36 pe=2 sv=2
Contig11665					GO:0043231	y2090_arath abc1 protein at2g40090 os=arabidopsis thaliana gn=at2g40090 pe=2 sv=2
Contig11686	1				GO:0016202	lc7l2_mouse rna-binding protein luc7-like 2 os=mus musculus gn=luc7l2 pe=1 sv=1
Contig11718
Contig11731	1				GO:0010038	ppr19_arath pentatricopeptide repeat-containing protein mitochondrial os=arabidopsis thaliana gn=at1g07590 pe=2 sv=1
Contig11734	1				GO:0000030	alg3_arath dol-p-man:man c -pp-dol alpha- -mannosyltransferase os=arabidopsis thaliana gn=alg3 pe=1 sv=1
Contig11738					GO:0043231	k4abd8_setit uncharacterized protein os=setaria italica gn= pe=4 sv=1
Contig11748		1			GO:0009987	scyl2_human scy1-like protein 2 os=homo sapiens gn=scyl2 pe=1 sv=1
Contig11816	1
Contig11946					GO:0005488	gcr1_arath g-protein coupled receptor 1 os=arabidopsis thaliana gn=gcr1 pe=1 sv=1
Contig11987
Contig12099			1		GO:0016787	copia_drome copia protein os=drosophila melanogaster gn=gip pe=1 sv=3
Contig12120	1				GO:0016301	tdr_arath leucine-rich repeat receptor-like protein kinase tdr os=arabidopsis thaliana gn=tdr pe=1 sv=1
Contig12130		1
Contig12141		1			GO:0009746	crpm2_arath cold-regulated 413 plasma membrane protein 2 os=arabidopsis thaliana gn=cor413pm2 pe=2 sv=1
Contig12143	1				GO:0006413	if2b_wheat eukaryotic translation initiation factor 2 subunit beta os=triticum aestivum pe=1 sv=1
Contig12155		1			GO:0042254	nsun6_mouse methyltransferase nsun6 os=mus musculus gn=nsun6 pe=2 sv=2
Contig12174		1			GO:0004673	phot2_orysj phototropin-2 os=oryza sativa japonica gn=phot2 pe=1 sv=1
Contig12190	1
Contig12241		1
Contig12255		1
Contig12258
Contig12295	1				GO:0042221	sacs_human sacsin os=homo sapiens gn=sacs pe=1 sv=2
Contig12306					GO:0048856	emc3_danre er membrane protein complex subunit 3 os=danio rerio gn=emc3 pe=2 sv=1
Contig12324			1		GO:0004175	clpp_dioel atp-dependent clp protease proteolytic subunit os=dioscorea elephantipes gn=clpp pe=3 sv=1
Contig12376
Contig12423		1			GO:0005984	sus4_orysj sucrose synthase 4 os=oryza sativa japonica gn=sus4 pe=2 sv=1
Contig12432			1		GO:0012502	ndus3_orysj nadh dehydrogenase iron-sulfur protein 3 os=oryza sativa japonica gn=nad9 pe=2 sv=2
Contig12438		1
Contig12477		1			GO:0043231	ebp_orysj probable 3-beta-hydroxysteroid-delta -isomerase os=oryza sativa japonica gn=os01g0103600 pe=2 sv=1
Contig12483		1
Contig12591		1			GO:0005402	stp5_arath sugar transport protein 5 os=arabidopsis thaliana gn=stp5 pe=2 sv=1
Contig12646		1
Contig12674		1
Contig12690		1
Contig12707
Contig1363		1
Contig1384
Contig1421		1			GO:0030136	oct7_arath organic cation carnitine transporter 7 os=arabidopsis thaliana gn=oct7 pe=2 sv=1
Contig1480					GO:0048827	ago1b_orysj protein argonaute 1b os=oryza sativa japonica gn=ago1b pe=2 sv=3
Contig1511
Contig1523		1			GO:0043566	y4837_arath kh domain-containing protein at4g18375 os=arabidopsis thaliana gn=at4g18375 pe=2 sv=1
Contig1592			1
Contig1635			1		GO:0005488	q6i5s8_orysj polyprotein os=oryza sativa japonica gn= pe=4 sv=1
Contig1652					GO:0031163	ciao1_nemve probable cytosolic iron-sulfur protein assembly protein os=nematostella vectensis gn=v1g226592 pe=3 sv=1
Contig1695			1
Contig1698			1
Contig1703	1				GO:0031224	cox2_wheat cytochrome c oxidase subunit 2 os=triticum aestivum gn=cox2 pe=2 sv=2
Contig1833					GO:0008652	ilvd_rhoba dihydroxy-acid dehydratase os=rhodopirellula baltica (strain sh1) gn=ilvd pe=3 sv=2
Contig1834			1		GO:0005488	polx_tobac retrovirus-related pol polyprotein from transposon tnt 1-94 os=nicotiana tabacum pe=2 sv=1
Contig1847					GO:0006915	rt29_human 28s ribosomal protein mitochondrial os=homo sapiens gn=dap3 pe=1 sv=1
Contig191		1
Contig1915		1
Contig1917		1
Contig1951					GO:0003677	rca_arath ribulose bisphosphate carboxylase oxygenase chloroplastic os=arabidopsis thaliana gn=rca pe=1 sv=2
Contig2024			1		GO:0016787	m810_arath uncharacterized mitochondrial protein g00810 os=arabidopsis thaliana gn= g00810 pe=4 sv=1
Contig2053		1
Contig208
Contig2195	1				GO:0043231	lpat5_arath probable 1-acyl-sn-glycerol-3-phosphate acyltransferase 5 os=arabidopsis thaliana gn=lpat5 pe=2 sv=1
Contig225		1			GO:0043231	qorl2_rat quinone oxidoreductase-like protein 2 os=rattus norvegicus pe=2 sv=1
Contig2322			1
Contig2323		1
Contig2335		1			GO:0009536	tc159_arath translocase of chloroplast chloroplastic os=arabidopsis thaliana gn=toc159 pe=1 sv=1
Contig2355		1
Contig2395		1			GO:0005488	f6h4g3_vitvi uncharacterized protein os=vitis vinifera gn=vit_07s0031g02780 pe=4 sv=1
Contig2513					GO:0005773	avp1_arath pyrophosphate-energized vacuolar membrane proton pump 1 os=arabidopsis thaliana gn=avp1 pe=1 sv=1
Contig2556	1				GO:0031967	ndua9_arath nadh dehydrogenase 1 alpha subcomplex subunit mitochondrial os=arabidopsis thaliana gn=at2g20360 pe=2 sv=2
Contig2570		1			GO:0043231	cslc9_orysj probable xyloglucan glycosyltransferase 9 os=oryza sativa japonica gn=cslc9 pe=2 sv=2
Contig2612			1
Contig2633		1			GO:0005488	xpo2_arath exportin-2 os=arabidopsis thaliana gn=cas pe=1 sv=1
Contig2731		1
Contig2735	1
Contig2775
Contig2803	1
Contig2837			1		GO:0009536	a4qmb1_pinko orf58e os=pinus koraiensis pe=4 sv=1
Contig2881
Contig2955			1		GO:0005488	polx_tobac retrovirus-related pol polyprotein from transposon tnt 1-94 os=nicotiana tabacum pe=2 sv=1
Contig3043		1
Contig3062
Contig3070					GO:0005488	cdkc2_orysj cyclin-dependent kinase c-2 os=oryza sativa japonica gn=cdkc-2 pe=2 sv=1
Contig3163			1		GO:0051234	nu6m_wheat nadh-ubiquinone oxidoreductase chain 6 os=triticum aestivum gn=nd6 pe=3 sv=1
Contig3241		1			GO:0031224	hmdh3_orysj 3-hydroxy-3-methylglutaryl-coenzyme a reductase 3 os=oryza sativa japonica gn=hmg3 pe=2 sv=2
Contig3328
Contig3338	1				GO:0043231	ubiqp_horvu polyubiquitin os=hordeum vulgare pe=2 sv=1
Contig3378	1				GO:0016192	fyv1_dicdi 1-phosphatidylinositol 3-phosphate 5-kinase os=dictyostelium discoideum gn=pip5k3 pe=3 sv=1
Contig3386			1
Contig3430			1		GO:0019866	nu2m_oenbe nadh-ubiquinone oxidoreductase chain 2 os=oenothera berteriana gn=nd2 pe=2 sv=2
Contig3495		1			GO:0006448	if5a_senve eukaryotic translation initiation factor 5a os=senecio vernalis gn=eifsv1 pe=2 sv=1
Contig3536
Contig3595		1			GO:0043231	p2c05_orysj probable protein phosphatase 2c 5 os=oryza sativa japonica gn=os01g0552300 pe=2 sv=1
Contig3602		1			GO:0046872	crd1_eupes magnesium-protoporphyrin ix monomethyl ester chloroplastic os=euphorbia esula gn=crd1 pe=3 sv=1
Contig3626		1
Contig3628			1
Contig3688					GO:0023033	shoc2_ponab leucine-rich repeat protein shoc-2 os=pongo abelii gn=shoc2 pe=2 sv=2
Contig3693		1
Contig3718			1		GO:0009987	prx2b_arath peroxiredoxin-2b os=arabidopsis thaliana gn=prxiib pe=1 sv=1
Contig3770			1
Contig3840
Contig3867			1		GO:0005488	b9nau0_poptr protein os=populus trichocarpa gn=poptrdraft_587552 pe=4 sv=1
Contig3887	1				GO:0044464	spxm3_orysj spx domain-containing membrane protein os06g0129400 os=oryza sativa japonica gn=os06g0129400 pe=2 sv=1
Contig3913			1
Contig3938					GO:0010467	rl31_nicgu 60s ribosomal protein l31 os=nicotiana glutinosa gn=rpl31 pe=2 sv=1
Contig4034		1			GO:0005488	y2685_arath probably inactive receptor-like protein kinase at2g46850 os=arabidopsis thaliana gn=at2g46850 pe=2 sv=1
Contig4110			1
Contig4149		1			GO:0005488	kif15_strpu kinesin-like protein kif15 os=strongylocentrotus purpuratus gn=kif15 pe=1 sv=1
Contig4162
Contig418	1
Contig4188		1			GO:0009699	f6h2_arath feruloyl ortho-hydroxylase 2 os=arabidopsis thaliana gn=f6 h2 pe=1 sv=1
Contig4197	1
Contig425			1
Contig429
Contig4350		1			GO:0005488	gbf3_arath g-box-binding factor 3 os=arabidopsis thaliana gn=gbf3 pe=1 sv=2
Contig4359					GO:0003824	f6hki9_vitvi uncharacterized protein os=vitis vinifera gn=vit_08s0007g03720 pe=4 sv=1
Contig4419
Contig4457			1		GO:0034062	rpoc2_dioel dna-directed rna polymerase subunit beta os=dioscorea elephantipes gn=rpoc2 pe=3 sv=1
Contig4496
Contig452					GO:0044424	ifrh_soltu isoflavone reductase homolog os=solanum tuberosum pe=2 sv=1
Contig4521			1
Contig4537			1
Contig4613			1
Contig4657			1
Contig4982					GO:0044464	tt12_arath protein transparent testa 12 os=arabidopsis thaliana gn=tt12 pe=2 sv=1
Contig4995			1
Contig5008		1
Contig5044			1		GO:0019866	nu1m_wheat nadh-ubiquinone oxidoreductase chain 1 os=triticum aestivum gn=nd1 pe=2 sv=1
Contig5072					GO:0010468	mads2_orysj mads-box transcription factor 2 os=oryza sativa japonica gn=mads2 pe=2 sv=1
Contig5075					GO:0012501	lc7l3_ponab luc7-like protein 3 os=pongo abelii gn=luc7l3 pe=2 sv=1
Contig5093	1				GO:0003676	a5aku0_vitvi uncharacterized protein os=vitis vinifera gn=vitisv_041015 pe=4 sv=1
Contig5156					GO:0048731	yhkf_schpo uncharacterized rna-binding protein os=schizosaccharomyces pombe (strain 972 atcc 24843) gn= pe=2 sv=1
Contig5219		1
Contig525
Contig5340		1			GO:0005618	subl_arath subtilisin-like protease os=arabidopsis thaliana gn=ara12 pe=1 sv=1
Contig5526					GO:0043231	if2a_pig eukaryotic translation initiation factor 2 subunit 1 os=sus scrofa gn=eif2s1 pe=1 sv=2
Contig5567	1				GO:0009528	q39364_braol non-green plastid inner envelope membrane protein os=brassica oleracea gn=boimp8 pe=2 sv=1
Contig5579		1			GO:0051276	safb2_mouse scaffold attachment factor b2 os=mus musculus gn=safb2 pe=1 sv=2
Contig5613
Contig5682					GO:0016705	bas1a_arath 2-cys peroxiredoxin chloroplastic os=arabidopsis thaliana gn=bas1 pe=1 sv=2
Contig569					GO:0030528	nfya7_arath nuclear transcription factor y subunit a-7 os=arabidopsis thaliana gn=nfya7 pe=2 sv=1
Contig5719	1				GO:0032561	tba1_orysj tubulin alpha-1 chain os=oryza sativa japonica gn=tuba1 pe=1 sv=1
Contig5848					GO:0008652	arog_orysj phospho-2-dehydro-3-deoxyheptonate aldolase chloroplastic os=oryza sativa japonica gn=dahps2 pe=2 sv=1
Contig5945					GO:0044424	tctp_hevbr translationally-controlled tumor protein homolog os=hevea brasiliensis gn=tctp pe=2 sv=1
Contig6025			1
Contig6066			1		GO:0044444	rps2_arath disease resistance protein rps2 os=arabidopsis thaliana gn=rps2 pe=1 sv=1
Contig6145			1
Contig6156		1			GO:0043231	mns1_arath mannosyl-oligosaccharide -alpha-mannosidase mns1 os=arabidopsis thaliana gn=mns1 pe=1 sv=1
Contig6163					GO:0030528	uev1d_arath ubiquitin-conjugating enzyme e2 variant 1d os=arabidopsis thaliana gn=uev1d pe=1 sv=1
Contig6167	1
Contig6207		1
Contig6226		1
Contig6299					GO:0005681	dhx15_arath probable pre-mrna-splicing factor atp-dependent rna helicase os=arabidopsis thaliana gn=at2g47250 pe=2 sv=1
Contig6371		1
Contig6379			1		GO:0016787	polx_tobac retrovirus-related pol polyprotein from transposon tnt 1-94 os=nicotiana tabacum pe=2 sv=1
Contig6387			1
Contig6517		1			GO:0005515	d7tex4_vitvi uncharacterized protein os=vitis vinifera gn=vit_10s0042g00960 pe=4 sv=1
Contig6552	1				GO:0016301	y1154_arath probable serine threonine-protein kinase at1g01540 os=arabidopsis thaliana gn=at1g01540 pe=1 sv=2
Contig6624			1		GO:0016787	m810_arath uncharacterized mitochondrial protein g00810 os=arabidopsis thaliana gn= g00810 pe=4 sv=1
Contig665
Contig6666		1
Contig6675		1			GO:0005488	c0pgu2_maize uncharacterized protein os=zea mays pe=2 sv=1
Contig6717					GO:0044260	2aag_arath serine threonine-protein phosphatase 2a 65 kda regulatory subunit a gamma isoform os=arabidopsis thaliana gn=pp2aa3 pe=1 sv=2
Contig676					GO:0005488	pum1_arath pumilio homolog 1 os=arabidopsis thaliana gn=apum1 pe=1 sv=1
Contig6769		1
Contig6833	1
Contig684
Contig6854					GO:0008194	d7twk6_vitvi uncharacterized protein os=vitis vinifera gn=vit_14s0066g00820 pe=4 sv=1
Contig6857
Contig6868
Contig6876					GO:0003006	erect_arath lrr receptor-like serine threonine-protein kinase erecta os=arabidopsis thaliana gn=erecta pe=1 sv=1
Contig7056	1
Contig7094
Contig7105			1
Contig7112			1
Contig7157
Contig7217		1
Contig7453					GO:0044464	bass4_orysj probable sodium metabolite cotransporter chloroplastic os=oryza sativa japonica gn=bass4 pe=3 sv=1
Contig7479
Contig7519	1				GO:0005488	salr_papbr salutaridine reductase os=papaver bracteatum gn=salr pe=1 sv=1
Contig7566	1
Contig7586			1		GO:0005488	copia_drome copia protein os=drosophila melanogaster gn=gip pe=1 sv=3
Contig761					GO:0031410	q5jm38_orysj uncharacterized protein os=oryza sativa japonica gn= pe=4 sv=1
Contig7674
Contig7687	1
Contig7763					GO:0043231	f2cuq5_horvd protein os=hordeum vulgare distichum pe=2 sv=1
Contig7927
Contig7937		1
Contig7973		1
Contig798		1			GO:0008135	if4a1_orysj eukaryotic initiation factor 4a-1 os=oryza sativa japonica gn=os06g0701100 pe=2 sv=2
Contig7993
Contig8109					GO:0005488	sap12_arath zinc finger an1 domain-containing stress-associated protein 12 os=arabidopsis thaliana gn=sap12 pe=2 sv=2
Contig8120			1
Contig8172			1
Contig8325					GO:0005488	afc1_arath serine threonine-protein kinase afc1 os=arabidopsis thaliana gn=afc1 pe=2 sv=2
Contig8410			1		GO:0003824	polx_tobac retrovirus-related pol polyprotein from transposon tnt 1-94 os=nicotiana tabacum pe=2 sv=1
Contig8426					GO:0006790	apr3_arath 5 -adenylylsulfate reductase chloroplastic os=arabidopsis thaliana gn=apr3 pe=2 sv=2
Contig8451			1
Contig8546		1
Contig8723					GO:0006970	asg4_arath transcription factor asg4 os=arabidopsis thaliana gn=asg4 pe=2 sv=1
Contig8745					GO:0043231	f6h488_vitvi uncharacterized protein os=vitis vinifera gn=vit_14s0068g00280 pe=4 sv=1
Contig8848		1
Contig8962					GO:0051234	fer_solls ferredoxin os=solanum lasiocarpum pe=1 sv=1
Contig900		1			GO:0050789	ptbp3_arath polypyrimidine tract-binding protein homolog 3 os=arabidopsis thaliana gn=at1g43190 pe=2 sv=1
Contig901	1
Contig9026			1		GO:0005488	polx_tobac retrovirus-related pol polyprotein from transposon tnt 1-94 os=nicotiana tabacum pe=2 sv=1
Contig9041		1
Contig9050
Contig9059		1			GO:0010556	hac1_arath histone acetyltransferase hac1 os=arabidopsis thaliana gn=hac1 pe=1 sv=2
Contig9072			1
Contig9114					GO:0016791	cpl2_arath rna polymerase ii c-terminal domain phosphatase-like 2 os=arabidopsis thaliana gn=cpl2 pe=1 sv=3
Contig9119					GO:0016101	gaox2_orysj gibberellin 20 oxidase 2 os=oryza sativa japonica gn=20ox2 pe=1 sv=1
Contig9152					GO:0050896	fro6_arath ferric reduction oxidase 6 os=arabidopsis thaliana gn=fro6 pe=2 sv=1
Contig9185		1
Contig9204			1		GO:0034062	rpoa_dioel dna-directed rna polymerase subunit alpha os=dioscorea elephantipes gn=rpoa pe=3 sv=1
Contig9212		1
Contig9241		1
Contig9251		1			GO:0005488	a5asx7_vitvi uncharacterized protein os=vitis vinifera gn=vitisv_024911 pe=4 sv=1
Contig9299					GO:0009725	snak1_soltu snakin-1 os=solanum tuberosum gn=sn1 pe=1 sv=1
Contig9317		1
Contig9327
Contig9377			1		GO:0016787	polx_tobac retrovirus-related pol polyprotein from transposon tnt 1-94 os=nicotiana tabacum pe=2 sv=1
Contig9404	1				GO:0043231	mpk14_orysj mitogen-activated protein kinase 14 os=oryza sativa japonica gn=mpk14 pe=2 sv=1
Contig9417					GO:0016411	lpat_maize 1-acyl-sn-glycerol-3-phosphate acyltransferase pls1 os=zea mays gn=pls1 pe=2 sv=1
Contig9445	1				GO:0043231	b9r7a4_ricco uncharacterized protein os=ricinus communis gn=rcom_1589840 pe=4 sv=1
Contig952		1			GO:0009987	nac76_orysj nac domain-containing protein 76 os=oryza sativa japonica gn=nac76 pe=2 sv=2
Contig9522	1
Contig9593		1
Contig9651		1
Contig9683	1
Contig9741					GO:0006351	arfo_orysj auxin response factor 15 os=oryza sativa japonica gn=arf15 pe=2 sv=1
Contig9772	1				GO:0016310	y5129_arath probable lrr receptor-like serine threonine-protein kinase at5g10290 os=arabidopsis thaliana gn=at5g10290 pe=1 sv=1
Contig9781		1			GO:0004722	camk1_arath cdpk-related kinase 1 os=arabidopsis thaliana gn=crk1 pe=1 sv=1
Contig979	1				GO:0005773	avp_vigrr pyrophosphate-energized vacuolar membrane proton pump os=vigna radiata radiata pe=1 sv=3
Contig98		1
Contig9813					GO:0010468	wrk35_arath probable wrky transcription factor 35 os=arabidopsis thaliana gn=wrky35 pe=2 sv=1
Contig9835		1			GO:0033036	a5bwu7_vitvi uncharacterized protein os=vitis vinifera gn=vitisv_010429 pe=4 sv=1
Contig9849	1
Contig9928		1			GO:0006259	q84kb0_cucme pol protein os=cucumis melo melo pe=4 sv=1
Contig9951		1			GO:0043231	csle6_orysj cellulose synthase-like protein e6 os=oryza sativa japonica gn=csle6 pe=2 sv=1
Contig9966		1
Contig9988			1
singlet__101931		1			GO:0016647	sox_arath probable sarcosine oxidase os=arabidopsis thaliana gn=at2g24580 pe=2 sv=1
singlet__102201
singlet__102484
singlet__10304			1
singlet__103773
singlet__103938					GO:0016020	ip5pb_arath type i inositol -trisphosphate 5-phosphatase 11 os=arabidopsis thaliana gn=at1g47510 pe=2 sv=1
singlet__104435
singlet__104834
singlet__104906					GO:0042743	per1_arahy cationic peroxidase 1 os=arachis hypogaea gn=pnc1 pe=1 sv=2
singlet__105081		1
singlet__105593	1
singlet__105760					GO:0044237	dioxl_arath -dopa dioxygenase extradiol-like protein os=arabidopsis thaliana gn=at4g15093 pe=2 sv=1
singlet__105981		1			GO:0031981	prol_arath protein prolifera os=arabidopsis thaliana gn=prl pe=1 sv=2
singlet__106064					GO:0005488	y5005_arath probable receptor-like protein kinase at5g20050 os=arabidopsis thaliana gn=at5g20050 pe=2 sv=1
singlet__107188
singlet__107414
singlet__107666			1		GO:0006260	q2aa19_aspof rnase h family protein os=asparagus officinalis gn= pe=4 sv=1
singlet__107748		1			GO:0005488	b9g307_orysj uncharacterized protein os=oryza sativa japonica gn= _28950 pe=4 sv=1
singlet__108735	1				GO:0031410	c5z562_sorbi uncharacterized protein sb10g022840 os=sorghum bicolor gn=sb10g022840 pe=4 sv=1
singlet__108983	1
singlet__10904		1
singlet__109238			1
singlet__109306
singlet__110035			1
singlet__110999					GO:0005488	rlk1_arath g-type lectin s-receptor-like serine threonine-protein kinase rlk1 os=arabidopsis thaliana gn=rlk1 pe=2 sv=2
singlet__111027
singlet__111057					GO:0043231	i1pxw0_orygl uncharacterized protein os=oryza glaberrima pe=4 sv=1
singlet__111471			1
singlet__112267		1			GO:0005488	rlp12_arath receptor-like protein 12 os=arabidopsis thaliana gn=rlp12 pe=2 sv=2
singlet__112636		1			GO:0006260	yg31b_yeast transposon ty3-g gag-pol polyprotein os=saccharomyces cerevisiae (strain atcc 204508 s288c) gn=ty3b-g pe=1 sv=3
singlet__113017			1		GO:0006259	polx_tobac retrovirus-related pol polyprotein from transposon tnt 1-94 os=nicotiana tabacum pe=2 sv=1
singlet__113026
singlet__113592	1
singlet__113693					GO:0043231	cenpv_mouse centromere protein v os=mus musculus gn=cenpv pe=2 sv=2
singlet__114192		1
singlet__114299					GO:0006950	ttc33_danre tetratricopeptide repeat protein 33 os=danio rerio gn=ttc33 pe=2 sv=1
singlet__114490					GO:0046914	rnf4_human e3 ubiquitin-protein ligase rnf4 os=homo sapiens gn=rnf4 pe=1 sv=1
singlet__114653	1
singlet__114779		1
singlet__114851	1				GO:0043231	q7x8a2_orysj protein os=oryza sativa japonica gn= pe=4 sv=1
singlet__115068			1
singlet__115175			1
singlet__115446					GO:0043231	i1laq0_soybn uncharacterized protein os=glycine max pe=4 sv=1
singlet__115513
singlet__11555		1			GO:0008283	cda7l_human cell division cycle-associated 7-like protein os=homo sapiens gn=cdca7l pe=1 sv=2
singlet__11627	1				GO:0006289	rfa1_danre replication protein a 70 kda dna-binding subunit os=danio rerio gn=rpa1 pe=1 sv=1
singlet__116348	1				GO:0043231	q9as74_orysj os01g0168300 protein os=oryza sativa japonica gn= pe=2 sv=1
singlet__116450			1
singlet__116629		1
singlet__116728
singlet__116840		1
singlet__116847			1		GO:0008233	polx_tobac retrovirus-related pol polyprotein from transposon tnt 1-94 os=nicotiana tabacum pe=2 sv=1
singlet__118130					GO:0031410	k4b2y7_sollc uncharacterized protein os=solanum lycopersicum gn= pe=4 sv=1
singlet__118295
singlet__118604
singlet__118638			1
singlet__118804					GO:0016020	ab37g_arath abc transporter g family member 37 os=arabidopsis thaliana gn=abcg37 pe=2 sv=1
singlet__118861	1
singlet__118932			1		GO:0051184	ccbs_oenbe probable cytochrome c biosynthesis protein os=oenothera berteriana pe=2 sv=3
singlet__119074
singlet__119186		1
singlet__119607
singlet__119871		1			GO:0051234	arc6_arath protein accumulation and replication of chloroplasts chloroplastic os=arabidopsis thaliana gn=arc6 pe=1 sv=1
singlet__120217
singlet__121106
singlet__121480
singlet__123012			1		GO:0005488	polx_tobac retrovirus-related pol polyprotein from transposon tnt 1-94 os=nicotiana tabacum pe=2 sv=1
singlet__124336					GO:0030554	acox2_cucma acyl-coenzyme a peroxisomal os=cucurbita maxima gn=acx pe=1 sv=1
singlet__125184					GO:0044424	cyc6_arath cytochrome chloroplastic os=arabidopsis thaliana gn=petj pe=1 sv=1
singlet__125232	1				GO:0016740	b9sme1_ricco xyloglucan:xyloglucosyl os=ricinus communis gn=rcom_0749050 pe=4 sv=1
singlet__12572
singlet__125837	1				GO:0019866	nu5m_wheat nadh-ubiquinone oxidoreductase chain 5 os=triticum aestivum gn=nd5 pe=3 sv=1
singlet__125957		1
singlet__125975		1
singlet__126528
singlet__126960			1
singlet__127149
singlet__128017			1
singlet__12827					GO:0005783	dopp1_rhife dolichyldiphosphatase 1 os=rhinolophus ferrumequinum gn=dolpp1 pe=3 sv=1
singlet__128270	1
singlet__128422			1
singlet__129007			1
singlet__129085		1
singlet__12936
singlet__129999					GO:0010468	myb1_horvu myb-related protein hv1 os=hordeum vulgare gn=myb1 pe=2 sv=1
singlet__130218			1
singlet__130461			1		GO:0008233	polx_tobac retrovirus-related pol polyprotein from transposon tnt 1-94 os=nicotiana tabacum pe=2 sv=1
singlet__130588
singlet__130924		1
singlet__131393					GO:0043623	ccsa_dioel cytochrome c biogenesis protein ccsa os=dioscorea elephantipes gn=ccsa pe=3 sv=1
singlet__13168
singlet__131709			1
singlet__132272	1
singlet__13249			1
singlet__132770
singlet__132778		1
singlet__133486	1
singlet__133552					GO:0043231	q2qyh1_orysj harpin-induced protein 1 containing expressed os=oryza sativa japonica gn=loc_os12g02700 pe=2 sv=1
singlet__133804		1
singlet__134088
singlet__134842	1
singlet__136531
singlet__137187
singlet__137348					GO:0051129	sacs_human sacsin os=homo sapiens gn=sacs pe=1 sv=2
singlet__137701
singlet__137911		1			GO:0043231	pt311_arath probable sugar phosphate phosphate translocator at3g11320 os=arabidopsis thaliana gn=at3g11320 pe=2 sv=1
singlet__137976			1		GO:0046914	q9lkt0_arath uncharacterized protein os=arabidopsis thaliana gn= pe=4 sv=1
singlet__13814			1
singlet__139276			1		GO:0009521	psbm_tobac photosystem ii reaction center protein m os=nicotiana tabacum gn=psbm pe=3 sv=1
singlet__139553
singlet__139892	1
singlet__14008		1
singlet__140192
singlet__14160					GO:0016787	hda8_arath histone deacetylase 8 os=arabidopsis thaliana gn=hda8 pe=2 sv=1
singlet__141776
singlet__141825			1		GO:0043231	rt10_pea ribosomal protein mitochondrial os=pisum sativum gn=rps10 pe=2 sv=1
singlet__142097			1
singlet__142577	1
singlet__1430					GO:0006629	f6hnh2_vitvi uncharacterized protein os=vitis vinifera gn=vit_13s0019g04200 pe=4 sv=1
singlet__14419		1			GO:0005576	spzx_arath serpin-zx os=arabidopsis thaliana gn=at1g47710 pe=1 sv=1
singlet__144836		1
singlet__144930					GO:0005634	yipl_orysj yippee-like protein os10g0369500 os=oryza sativa japonica gn=os10g0369500 pe=3 sv=1
singlet__14520			1
singlet__14535		1
singlet__145846					GO:0044238	6pgl1_orysi probable 6-phosphogluconolactonase 1 os=oryza sativa indica gn= _011697 pe=3 sv=2
singlet__146380					GO:0030154	ifrd1_pig interferon-related developmental regulator 1 os=sus scrofa gn=ifrd1 pe=2 sv=1
singlet__146968					GO:0006810	d7sqe7_vitvi uncharacterized protein os=vitis vinifera gn=vit_11s0052g00430 pe=4 sv=1
singlet__14708			1
singlet__147516	1
singlet__147569	1
singlet__14821		1			GO:0005488	parn_arath poly -specific ribonuclease parn os=arabidopsis thaliana gn=parn pe=1 sv=2
singlet__148753					GO:0016772	y5102_arath serine threonine-protein kinase at5g01020 os=arabidopsis thaliana gn=at5g01020 pe=1 sv=1
singlet__148951
singlet__149259					GO:0046872	kprs3_orysj ribose-phosphate pyrophosphokinase chloroplastic os=oryza sativa japonica gn=os01g0723600 pe=2 sv=1
singlet__149531					GO:0043169	glo2o_arath hydroxyacylglutathione hydrolase mitochondrial os=arabidopsis thaliana gn=gly3 pe=1 sv=3
singlet__14997					GO:0004721	p2c12_arath probable protein phosphatase 2c 12 os=arabidopsis thaliana gn=at1g47380 pe=2 sv=1
singlet__150197	1				GO:0004672	y3804_arath probably inactive leucine-rich repeat receptor-like protein kinase at3g28040 os=arabidopsis thaliana gn=at3g28040 pe=2 sv=1
singlet__150607					GO:0016020	ab4c_arath abc transporter c family member 4 os=arabidopsis thaliana gn=abcc4 pe=1 sv=2
singlet__150631
singlet__150770
singlet__15097
singlet__151447			1		GO:0016787	rtf23_schpo retrotransposable element tf2 155 kda protein type 3 os=schizosaccharomyces pombe (strain 972 atcc 24843) gn=tf2-11 pe=4 sv=1
singlet__151503					GO:0005488	gai1_vitvi della protein gai1 os=vitis vinifera gn=gai1 pe=2 sv=1
singlet__15166
singlet__151698			1
singlet__151739
singlet__151951
singlet__151987			1		GO:0046872	a5acv7_vitvi uncharacterized protein os=vitis vinifera gn=vitisv_009640 pe=4 sv=1
singlet__152279		1			GO:0044464	c94a1_vicsa cytochrome p450 94a1 os=vicia sativa gn=cyp94a1 pe=2 sv=2
singlet__152405			1
singlet__152451	1
singlet__152619			1
singlet__153314		1			GO:0016301	pek13_arath proline-rich receptor-like protein kinase perk13 os=arabidopsis thaliana gn=perk13 pe=2 sv=1
singlet__153333
singlet__153743			1
singlet__153818		1
singlet__154141					GO:0046914	rar1_orysj cysteine and histidine-rich domain-containing protein rar1 os=oryza sativa japonica gn=rar1 pe=1 sv=2
singlet__154223	1
singlet__155308		1			GO:0000075	rad17_arath cell cycle checkpoint protein rad17 os=arabidopsis thaliana gn=rad17 pe=2 sv=1
singlet__155503					GO:0010468	pcf2_orysj transcription factor pcf2 os=oryza sativa japonica gn=pcf2 pe=1 sv=1
singlet__156611			1
singlet__156880		1			GO:0017111	pdr2_orysj probable pleiotropic drug resistance protein 2 os=oryza sativa japonica gn=pdr2 pe=3 sv=1
singlet__157077
singlet__157364			1		GO:0016787	copia_drome copia protein os=drosophila melanogaster gn=gip pe=1 sv=3
singlet__157577	1
singlet__157953			1
singlet__157983
singlet__158455			1
singlet__159693		1			GO:0043296	lap1_caeel protein lap1 os=caenorhabditis elegans gn=let-413 pe=1 sv=3
singlet__161803		1
singlet__161935		1
singlet__162112			1
singlet__162840					GO:0016620	al3i1_arath aldehyde dehydrogenase family 3 member chloroplastic os=arabidopsis thaliana gn=aldh3i1 pe=2 sv=2
singlet__162931
singlet__163168		1			GO:0043231	d7tnk5_vitvi uncharacterized protein os=vitis vinifera gn=vit_01s0026g00920 pe=4 sv=1
singlet__163655					GO:0008283	rs92_arath 40s ribosomal protein s9-2 os=arabidopsis thaliana gn=rps9c pe=2 sv=1
singlet__1639			1
singlet__164020	1
singlet__164120
singlet__164720
singlet__164883
singlet__165021		1
singlet__1655
singlet__166362					GO:0005488	sde3_arath probable rna helicase sde3 os=arabidopsis thaliana gn=sde3 pe=1 sv=1
singlet__166472			1		GO:0005488	polx_tobac retrovirus-related pol polyprotein from transposon tnt 1-94 os=nicotiana tabacum pe=2 sv=1
singlet__166595			1
singlet__167003					GO:0043232	d7kk29_arall uncharacterized protein os=arabidopsis lyrata lyrata gn=aralydraft_472396 pe=4 sv=1
singlet__167239		1			GO:0006810	hma2_arath cadmium zinc-transporting atpase hma2 os=arabidopsis thaliana gn=hma2 pe=2 sv=1
singlet__167312			1
singlet__167920	1
singlet__168114					GO:0005488	pdpk2_arath 3-phosphoinositide-dependent protein kinase 2 os=arabidopsis thaliana gn=pdpk2 pe=1 sv=1
singlet__169233			1
singlet__169407	1
singlet__169520
singlet__169717		1
singlet__169735
singlet__170255	1
singlet__170311
singlet__170538					GO:0006259	rnh2a_arath ribonuclease h2 subunit a os=arabidopsis thaliana gn=at2g25100 pe=2 sv=2
singlet__170700			1		GO:0006260	yi31b_yeast transposon ty3-i gag-pol polyprotein os=saccharomyces cerevisiae (strain atcc 204508 s288c) gn=ty3b-i pe=3 sv=2
singlet__170821					GO:0003723	spn1_chick snurportin-1 os=gallus gallus gn=snupn pe=2 sv=1
singlet__170990
singlet__171643
singlet__172112
singlet__172139		1			GO:0005488	ai5l1_arath abscisic acid-insensitive 5-like protein 1 os=arabidopsis thaliana gn=dpbf2 pe=1 sv=1
singlet__172143
singlet__172431
singlet__173040	1
singlet__173106					GO:0016787	mgll_mouse monoglyceride lipase os=mus musculus gn=mgll pe=1 sv=1
singlet__174099		1			GO:0009987	kif22_mouse kinesin-like protein kif22 os=mus musculus gn=kif22 pe=2 sv=2
singlet__174490			1
singlet__174760	1				GO:0000314	rt03_maize ribosomal protein mitochondrial os=zea mays gn=rps3 pe=3 sv=1
singlet__176374		1
singlet__176700			1
singlet__176858	1
singlet__177638					GO:0043967	myst1_arath probable myst-like histone acetyltransferase 1 os=arabidopsis thaliana gn=hag4 pe=2 sv=1
singlet__177789	1
singlet__177808
singlet__177841		1			GO:0005488	r13l1_arath disease resistance rpp13-like protein 1 os=arabidopsis thaliana gn=rppl1 pe=2 sv=1
singlet__178061
singlet__178132
singlet__179122	1				GO:0009653	wap_sollc wpp domain-associated protein os=solanum lycopersicum gn=wap pe=1 sv=1
singlet__179257	1
singlet__179316
singlet__180437					GO:0006396	pp330_arath pentatricopeptide repeat-containing protein at4g21065 os=arabidopsis thaliana gn=pcmp-h28 pe=2 sv=2
singlet__180457					GO:0005622	gaca_dicdi rho gtpase-activating protein gaca os=dictyostelium discoideum gn=gaca pe=3 sv=1
singlet__180504		1
singlet__180528
singlet__180621					GO:0031410	exlb1_arath expansin-like b1 os=arabidopsis thaliana gn=exlb1 pe=2 sv=2
singlet__18070					GO:0005515	phrf1_human phd and ring finger domain-containing protein 1 os=homo sapiens gn=phrf1 pe=1 sv=3
singlet__181268					GO:0005488	un933_arath unc93-like protein 3 os=arabidopsis thaliana gn=at3g09470 pe=2 sv=1
singlet__181302	1
singlet__181674					GO:0009987	dhar2_arath glutathione s-transferase dhar2 os=arabidopsis thaliana gn=dhar2 pe=1 sv=1
singlet__181687		1
singlet__181930	1
singlet__182125		1			GO:0003676	c0jji1_soybn truncated copia-type polyprotein os=glycine max pe=4 sv=1
singlet__182490			1
singlet__182765		1
singlet__183765					GO:0043231	csplu_orysj casp-like protein os03g0767900 os=oryza sativa japonica gn=os03g0767900 pe=2 sv=1
singlet__184277			1		GO:0051184	ccmc_arath cytochrome c biosynthesis ccmc-like mitochondrial protein os=arabidopsis thaliana gn=ccmc pe=2 sv=4
singlet__184435
singlet__185044			1
singlet__185712			1		GO:0043231	q6ysm9_brana orf116 os=brassica napus gn=orf116 pe=4 sv=1
singlet__187349
singlet__18759					GO:0005488	seth6_arath btb poz domain-containing protein seth6 os=arabidopsis thaliana gn=seth6 pe=2 sv=1
singlet__187628			1
singlet__187753	1
singlet__188673
singlet__189311
singlet__189475					GO:0005488	y1839_arath probable serine threonine-protein kinase at1g18390 os=arabidopsis thaliana gn=at1g18390 pe=1 sv=2
singlet__1895
singlet__190651					GO:0019941	fbk21_arath f-box kelch-repeat protein at1g51550 os=arabidopsis thaliana gn=at1g51550 pe=2 sv=1
singlet__191068		1			GO:0050896	chit1_human chitotriosidase-1 os=homo sapiens gn=chit1 pe=1 sv=1
singlet__191406					GO:0004003	rqsim_arath atp-dependent dna helicase q-like sim os=arabidopsis thaliana gn=recqsim pe=2 sv=1
singlet__191411		1
singlet__191438		1
singlet__191561			1
singlet__191570
singlet__191580					GO:0005488	kcs1_arath 3-ketoacyl- synthase 1 os=arabidopsis thaliana gn=kcs1 pe=2 sv=1
singlet__191596	1
singlet__191597			1		GO:0016787	rtf23_schpo retrotransposable element tf2 155 kda protein type 3 os=schizosaccharomyces pombe (strain 972 atcc 24843) gn=tf2-11 pe=4 sv=1
singlet__191726
singlet__191735
singlet__191777	1				GO:0006901	apblb_arath beta-adaptin-like protein b os=arabidopsis thaliana gn=betab-ad pe=1 sv=1
singlet__192000			1
singlet__192007		1
singlet__192066
singlet__192107		1			GO:0005488	paxi1_human pax-interacting protein 1 os=homo sapiens gn=paxip1 pe=1 sv=2
singlet__192219
singlet__192304		1
singlet__192312		1
singlet__192329
singlet__19238	1				GO:0005488	polx_tobac retrovirus-related pol polyprotein from transposon tnt 1-94 os=nicotiana tabacum pe=2 sv=1
singlet__19245
singlet__192465		1			GO:0043229	rrp12_chick rrp12-like protein os=gallus gallus gn=rrp12 pe=2 sv=1
singlet__192489		1			GO:0043231	q0j577_orysj os08g0459400 protein os=oryza sativa japonica gn=os08g0459400 pe=4 sv=2
singlet__192560			1		GO:0071704	atpb_dioel atp synthase subunit chloroplastic os=dioscorea elephantipes gn=atpb pe=3 sv=1
singlet__192574			1		GO:0051234	ndhk_dioel nad h-quinone oxidoreductase subunit chloroplastic os=dioscorea elephantipes gn=ndhk pe=3 sv=2
singlet__192793			1
singlet__192864					GO:0005488	wdr48_xentr wd repeat-containing protein 48 os=xenopus tropicalis gn=wdr48 pe=2 sv=1
singlet__19291			1
singlet__192910					GO:0016862	pdi_medsa protein disulfide-isomerase os=medicago sativa gn=pdi pe=2 sv=1
singlet__192955					GO:0046872	ccs_rat copper chaperone for superoxide dismutase os=rattus norvegicus gn=ccs pe=1 sv=1
singlet__193129	1				GO:0030554	xdh_orysj xanthine dehydrogenase os=oryza sativa japonica gn=xdh pe=2 sv=1
singlet__193299
singlet__193304		1			GO:0006913	ipo5_mouse importin-5 os=mus musculus gn=ipo5 pe=1 sv=3
singlet__193336					GO:0032561	tbb7_orysj tubulin beta-7 chain os=oryza sativa japonica gn=tubb7 pe=2 sv=2
singlet__193536
singlet__193549					GO:0005488	p2r3a_human serine threonine-protein phosphatase 2a regulatory subunit b subunit alpha os=homo sapiens gn=ppp2r3a pe=1 sv=1
singlet__193584	1				GO:0005789	ostc_danre oligosaccharyltransferase complex subunit ostc os=danio rerio gn=ostc pe=2 sv=1
singlet__193597		1			GO:0044464	rint1_mouse rad50-interacting protein 1 os=mus musculus gn=rint1 pe=2 sv=2
singlet__193610		1
singlet__193671		1			GO:0003824	lin1_nycco line-1 reverse transcriptase homolog os=nycticebus coucang pe=1 sv=1
singlet__193678	1
singlet__193686		1
singlet__193888		1			GO:0004738	odpb_stapu pyruvate dehydrogenase e1 component subunit beta os=staurastrum punctulatum gn=pdhb pe=3 sv=1
singlet__193902					GO:0043234	wdr12_chlre ribosome biogenesis protein wdr12 homolog os=chlamydomonas reinhardtii gn=chlredraft_128420 pe=3 sv=2
singlet__194206		1			GO:0008234	ubp10_arath ubiquitin carboxyl-terminal hydrolase 10 os=arabidopsis thaliana gn=ubp10 pe=2 sv=2
singlet__194221		1
singlet__194339					GO:0031410	swt1a_orysj bidirectional sugar transporter sweet1a os=oryza sativa japonica gn=sweet1a pe=2 sv=1
singlet__194431	1				GO:0005515	suvr5_arath histone-lysine n-methyltransferase suvr5 os=arabidopsis thaliana gn=suvr5 pe=1 sv=3
singlet__194501					GO:0006950	y1222_arath uncharacterized protein chloroplastic os=arabidopsis thaliana gn=at1g32220 pe=1 sv=1
singlet__194620					GO:0005488	atl4_arath e3 ubiquitin-protein ligase atl4 os=arabidopsis thaliana gn=atl4 pe=1 sv=1
singlet__194646		1
singlet__194700	1
singlet__194713	1
singlet__194809		1			GO:0009987	ino80_arath dna helicase ino80 os=arabidopsis thaliana gn=ino80 pe=2 sv=2
singlet__194848
singlet__194872			1
singlet__194906	1				GO:0031224	cox3_wheat cytochrome c oxidase subunit 3 os=triticum aestivum gn=cox3 pe=2 sv=2
singlet__195088			1		GO:0016787	m810_arath uncharacterized mitochondrial protein g00810 os=arabidopsis thaliana gn= g00810 pe=4 sv=1
singlet__195092		1
singlet__195192
singlet__195369		1			GO:0031410	pot5_arath potassium transporter 5 os=arabidopsis thaliana gn=pot5 pe=1 sv=1
singlet__195467					GO:0030528	mybb_human myb-related protein b os=homo sapiens gn=mybl2 pe=1 sv=1
singlet__195514			1
singlet__195533
singlet__195534		1			GO:0016020	cobl3_orysj cobra-like protein 3 os=oryza sativa japonica gn=bc1l4 pe=2 sv=1
singlet__195700		1
singlet__195702			1
singlet__196364		1			GO:0031461	y1576_arath btb poz domain-containing protein at1g55760 os=arabidopsis thaliana gn=at1g55760 pe=2 sv=1
singlet__196526					GO:0005488	ma2b1_cavpo lysosomal alpha-mannosidase os=cavia porcellus gn=man2b1 pe=1 sv=1
singlet__196626		1			GO:0044464	fpp3_arath filament-like plant protein 3 os=arabidopsis thaliana gn=fpp3 pe=2 sv=2
singlet__196863					GO:0009699	mtdh_fraan probable mannitol dehydrogenase os=fragaria ananassa gn=cad pe=2 sv=1
singlet__196931	1				GO:0046872	c71a1_perae cytochrome p450 71a1 os=persea americana gn=cyp71a1 pe=1 sv=2
singlet__197059
singlet__197081
singlet__197092		1			GO:0010468	ocs1_maize ocs element-binding factor 1 os=zea mays gn=obf1 pe=2 sv=2
singlet__197247	1				GO:0044464	q2qpl0_orysj atp synthase subunit c family protein os=oryza sativa japonica gn=loc_os12g34110 pe=3 sv=1
singlet__197303
singlet__197453
singlet__197492					GO:0009987	roc5_nicsy 33 kda chloroplastic os=nicotiana sylvestris pe=1 sv=1
singlet__197494			1		GO:0031224	ycf1_dioel membrane protein ycf1 os=dioscorea elephantipes gn=ycf1 pe=3 sv=1
singlet__19757			1		GO:0003676	a5bdh9_vitvi uncharacterized protein os=vitis vinifera gn=vitisv_001313 pe=4 sv=1
singlet__198309					GO:0050896	srp_vitri stress-related protein os=vitis riparia gn=srp pe=2 sv=1
singlet__198478			1
singlet__198537
singlet__198598		1
singlet__198661					GO:0009725	p2c37_arath protein phosphatase 2c 37 os=arabidopsis thaliana gn=pp2ca pe=1 sv=1
singlet__198815		1			GO:0044424	capp2_sorbi phosphoenolpyruvate carboxylase 2 os=sorghum bicolor pe=3 sv=1
singlet__198979	1
singlet__199016			1		GO:0019866	nu2m_oenbe nadh-ubiquinone oxidoreductase chain 2 os=oenothera berteriana gn=nd2 pe=2 sv=2
singlet__199110
singlet__199153			1		GO:0019866	nu5m_oenbe nadh-ubiquinone oxidoreductase chain 5 os=oenothera berteriana gn=nd5 pe=2 sv=2
singlet__199194	1				GO:0046872	cdpk_soybn calcium-dependent protein kinase sk5 os=glycine max pe=1 sv=1
singlet__199292
singlet__199321					GO:0008610	smt1_orysj cycloartenol-c-24-methyltransferase 1 os=oryza sativa japonica gn=smt1-1 pe=2 sv=1
singlet__199416			1		GO:0031224	cox2_maize cytochrome c oxidase subunit 2 os=zea mays gn=cox2 pe=2 sv=4
singlet__199515
singlet__199553		1			GO:0003824	3at1_arath coumaroyl- :anthocyanidin 3-o-glucoside-6"-o-coumaroyltransferase 1 os=arabidopsis thaliana gn=3at1 pe=1 sv=1
singlet__199561					GO:0016020	b9gql5_poptr protein os=populus trichocarpa gn=poptrdraft_830583 pe=4 sv=1
singlet__199569			1		GO:0043231	q6r9e6_maize uncharacterized protein orf146-a os=zea mays gn=orf146-a pe=4 sv=1
singlet__199592					GO:0005488	myb08_antma myb-related protein 308 os=antirrhinum majus gn=myb308 pe=2 sv=1
singlet__199652					GO:0016301	perk1_arath proline-rich receptor-like protein kinase perk1 os=arabidopsis thaliana gn=perk1 pe=1 sv=1
singlet__199673			1
singlet__199685			1		GO:0031224	cox1_rapsa cytochrome c oxidase subunit 1 os=raphanus sativus gn=cox1 pe=3 sv=1
singlet__19975			1
singlet__199961	1				GO:0003676	rh40_arath dead-box atp-dependent rna helicase 40 os=arabidopsis thaliana gn=rh40 pe=2 sv=1
singlet__199973					GO:0016798	hpse2_arath heparanase-like protein 2 os=arabidopsis thaliana gn=at5g61250 pe=2 sv=1
singlet__199992			1
singlet__199993			1
singlet__200016					GO:0008234	ubp5_arath ubiquitin carboxyl-terminal hydrolase 5 os=arabidopsis thaliana gn=ubp5 pe=1 sv=2
singlet__200114
singlet__200250		1
singlet__200253					GO:0016616	akrca_arath aldo-keto reductase family 4 member c10 os=arabidopsis thaliana gn=akr4c10 pe=1 sv=1
singlet__200339					GO:0005488	yhi2_myctu uncharacterized hit-like protein rv1262c mt1300 os=mycobacterium tuberculosis gn=rv1262c pe=4 sv=2
singlet__200549					GO:0006950	d7tl80_vitvi uncharacterized protein os=vitis vinifera gn=vit_18s0001g03700 pe=4 sv=1
singlet__200854
singlet__200918					GO:0016763	sir1_orysi nad-dependent protein deacetylase srt1 os=oryza sativa indica gn=srt1 pe=2 sv=1
singlet__200943		1			GO:0005622	gaca_dicdi rho gtpase-activating protein gaca os=dictyostelium discoideum gn=gaca pe=3 sv=1
singlet__201273	1
singlet__201470	1				GO:0000315	rm02_orysj 60s ribosomal protein mitochondrial os=oryza sativa japonica gn=rpl2 pe=2 sv=2
singlet__201674					GO:0005488	y1848_arath probable inactive receptor kinase at1g48480 os=arabidopsis thaliana gn=rkl1 pe=1 sv=1
singlet__201809					GO:0022892	imb1_human importin subunit beta-1 os=homo sapiens gn=kpnb1 pe=1 sv=2
singlet__201824					GO:0008187	msi2h_human rna-binding protein musashi homolog 2 os=homo sapiens gn=msi2 pe=1 sv=1
singlet__201825					GO:0016874	ring3_arath e3 ubiquitin-protein ligase at3g02290 os=arabidopsis thaliana gn=at3g02290 pe=2 sv=1
singlet__201953
singlet__202108	1				GO:0005488	ddps6_arath dehydrodolichyl diphosphate synthase 6 os=arabidopsis thaliana gn=at2g17570 pe=2 sv=2
singlet__202162					GO:0000781	pot1a_arath protection of telomeres protein 1a os=arabidopsis thaliana gn=pot1a pe=1 sv=1
singlet__202300		1
singlet__202357	1				GO:0009536	hsl1_arath receptor-like protein kinase hsl1 os=arabidopsis thaliana gn=hsl1 pe=2 sv=1
singlet__202425
singlet__202657		1			GO:0043231	ppr4_arath pentatricopeptide repeat-containing protein mitochondrial os=arabidopsis thaliana gn=at1g02370 pe=2 sv=1
singlet__202658					GO:0010468	dof46_arath dof zinc finger protein os=arabidopsis thaliana gn= pe=2 sv=2
singlet__202685		1
singlet__202938					GO:0044260	2aab_arath serine threonine-protein phosphatase 2a 65 kda regulatory subunit a beta isoform os=arabidopsis thaliana gn=pp2aa2 pe=1 sv=2
singlet__203283					GO:0003676	rh14_orysj dead-box atp-dependent rna helicase 14 os=oryza sativa japonica gn=os01g0172200 pe=2 sv=1
singlet__203320		1
singlet__203418	1				GO:0016020	spsa1_citun probable sucrose-phosphate synthase 1 os=citrus unshiu gn=sps1 pe=2 sv=1
singlet__203488			1		GO:0043231	b9ga67_orysj uncharacterized protein os=oryza sativa japonica gn= _33533 pe=4 sv=1
singlet__203588
singlet__203943
singlet__204064					GO:0004175	lonm_maize lon protease mitochondrial os=zea mays gn=lon2 pe=1 sv=1
singlet__204121			1
singlet__204256					GO:0015078	qcr6_soltu cytochrome b-c1 complex subunit 6 os=solanum tuberosum pe=1 sv=2
singlet__204280					GO:0042221	pldp1_arath phospholipase d p1 os=arabidopsis thaliana gn=pldp1 pe=2 sv=1
singlet__204296		1
singlet__204308		1			GO:0005488	a2zrh0_orysj uncharacterized protein os=oryza sativa japonica gn= _01181 pe=4 sv=1
singlet__204446		1
singlet__204455	1				GO:0005488	sd25_arath g-type lectin s-receptor-like serine threonine-protein kinase sd2-5 os=arabidopsis thaliana gn=sd25 pe=1 sv=1
singlet__204486					GO:0003824	d7tvr6_vitvi uncharacterized protein os=vitis vinifera gn=vit_02s0025g02620 pe=4 sv=1
singlet__204768		1			GO:0008152	hth_arath protein hothead os=arabidopsis thaliana gn=hth pe=1 sv=1
singlet__205076					GO:0009060	fum1_arath fumarate hydratase mitochondrial os=arabidopsis thaliana gn=fum1 pe=1 sv=2
singlet__205092	1				GO:0006396	y4102_arath uncharacterized protein chloroplastic os=arabidopsis thaliana gn=at4g01020 pe=4 sv=1
singlet__205099		1			GO:0051234	pin6_arath probable auxin efflux carrier component 6 os=arabidopsis thaliana gn=pin6 pe=2 sv=2
singlet__205211			1		GO:0015078	atpa_dioel atp synthase subunit chloroplastic os=dioscorea elephantipes gn=atpa pe=3 sv=1
singlet__205239
singlet__205356		1
singlet__205372
singlet__205385		1			GO:0010468	iaa26_arath auxin-responsive protein iaa26 os=arabidopsis thaliana gn=iaa26 pe=1 sv=2
singlet__205411		1
singlet__205564		1			GO:0009987	fscb_mouse fibrous sheath cabyr-binding protein os=mus musculus gn=fscb pe=1 sv=1
singlet__205577
singlet__205618		1
singlet__205718					GO:0003824	skip6_arath f-box kelch-repeat protein skip6 os=arabidopsis thaliana gn=skip6 pe=1 sv=1
singlet__205727					GO:0005488	salr_papbr salutaridine reductase os=papaver bracteatum gn=salr pe=1 sv=1
singlet__210		1
singlet__2236
singlet__23041	1				GO:0031410	b9mtt5_poptr protein os=populus trichocarpa gn=poptrdraft_781244 pe=4 sv=1
singlet__23086					GO:0019538	sipl5_arath signal peptide peptidase-like 5 os=arabidopsis thaliana gn=sppl5 pe=2 sv=1
singlet__23161
singlet__2317
singlet__23271
singlet__24980	1
singlet__25214
singlet__25407	1
singlet__2556					GO:0006351	hfc2b_orysj heat stress transcription factor c-2b os=oryza sativa japonica gn=hsfc2b pe=2 sv=1
singlet__25781		1
singlet__26080
singlet__26474		1			GO:0008171	romt_vitvi trans-resveratrol di-o-methyltransferase os=vitis vinifera gn=romt pe=1 sv=2
singlet__27036					GO:0043231	cipko_orysj cbl-interacting protein kinase 24 os=oryza sativa japonica gn=cipk24 pe=1 sv=1
singlet__27060		1
singlet__27251
singlet__28010			1		GO:0003723	rt07_wheat ribosomal protein mitochondrial os=triticum aestivum gn=rps7 pe=3 sv=1
singlet__28016
singlet__28381			1
singlet__2847
singlet__28471					GO:0043231	k3zir7_setit uncharacterized protein os=setaria italica gn= pe=4 sv=1
singlet__29776		1			GO:0019538	g7iaa5_medtr pyrrolidone-carboxylate peptidase os=medicago truncatula gn=mtr_1g084740 pe=2 sv=1
singlet__30316					GO:0016209	c7352_arath cytokinin hydroxylase os=arabidopsis thaliana gn=cyp735a2 pe=1 sv=1
singlet__30381					GO:0003676	b9gnl2_poptr protein os=populus trichocarpa gn=poptrdraft_816438 pe=4 sv=1
singlet__30747		1			GO:0004721	p2c04_orysj protein kinase and pp2c-like domain-containing protein os=oryza sativa japonica gn=os01g0541900 pe=2 sv=1
singlet__30794			1
singlet__31715	1
singlet__32122			1
singlet__32224					GO:0010467	myb86_arath transcription factor myb86 os=arabidopsis thaliana gn=myb86 pe=2 sv=1
singlet__33001
singlet__33548	1				GO:0010468	scl23_arath scarecrow-like protein 23 os=arabidopsis thaliana gn=scl23 pe=1 sv=1
singlet__34051
singlet__34146					GO:0006631	kasc1_arath 3-oxoacyl- synthase chloroplastic os=arabidopsis thaliana gn=kas1 pe=1 sv=2
singlet__34330					GO:0044464	se1l2_human protein sel-1 homolog 2 os=homo sapiens gn=sel1l2 pe=1 sv=2
singlet__34520
singlet__34642					GO:0009523	pql2_arath -like protein chloroplastic os=arabidopsis thaliana gn=pql2 pe=1 sv=1
singlet__34836			1
singlet__34872
singlet__35357	1				GO:0005778	pex31_arath peroxisome biogenesis protein 3-1 os=arabidopsis thaliana gn=pex3-1 pe=2 sv=2
singlet__35761	1
singlet__35961		1			GO:0006596	dcam_orysj s-adenosylmethionine decarboxylase proenzyme os=oryza sativa japonica gn=samdc pe=2 sv=1
singlet__36209	1
singlet__36446			1
singlet__36742
singlet__36776			1		GO:0005488	q6l428_solde identical os=solanum demissum gn=sdm1_26t00011 pe=4 sv=1
singlet__37124
singlet__37643		1			GO:0044464	drl5_arath probable disease resistance protein at1g51480 os=arabidopsis thaliana gn=at1g51480 pe=2 sv=2
singlet__38138					GO:0006818	vate_citli v-type proton atpase subunit e os=citrus limon gn=vate pe=2 sv=1
singlet__38397			1
singlet__39228
singlet__3952			1
singlet__39584		1			GO:0003824	pol2_mouse retrovirus-related pol polyprotein line-1 os=mus musculus gn=pol pe=1 sv=2
singlet__40144
singlet__40497					GO:0008415	rimi_bacsu ribosomal-protein-alanine acetyltransferase os=bacillus subtilis (strain 168) gn=rimi pe=3 sv=1
singlet__4073			1		GO:0043169	ndus2_arath nadh dehydrogenase iron-sulfur protein 2 os=arabidopsis thaliana gn=nad7 pe=1 sv=2
singlet__41039	1
singlet__41630	1
singlet__41634		1
singlet__42191
singlet__42847
singlet__43876	1				GO:0016491	cp3ac_canfa cytochrome p450 3a12 os=canis familiaris gn=cyp3a12 pe=2 sv=1
singlet__44846		1			GO:0006950	d7u0y5_vitvi uncharacterized protein os=vitis vinifera gn=vit_09s0002g06320 pe=4 sv=1
singlet__45155	1				GO:0044464	phsd_arath probable polyamine transporter at3g19553 os=arabidopsis thaliana gn=at3g19553 pe=3 sv=1
singlet__45444
singlet__45469		1
singlet__45523		1			GO:0016020	lrk41_arath l-type lectin-domain containing receptor kinase os=arabidopsis thaliana gn=lecrk41 pe=1 sv=1
singlet__46262		1
singlet__46969		1
singlet__48107
singlet__48749	1
singlet__49029
singlet__49284			1
singlet__49501		1
singlet__49743	1				GO:0016757	b9icj8_poptr protein os=populus trichocarpa gn=poptrdraft_776475 pe=4 sv=1
singlet__50856		1
singlet__51452					GO:0044464	phsd_arath probable polyamine transporter at3g19553 os=arabidopsis thaliana gn=at3g19553 pe=3 sv=1
singlet__51783
singlet__51889			1		GO:0006259	b9f9a7_orysj uncharacterized protein os=oryza sativa japonica gn= _11444 pe=4 sv=1
singlet__5281			1
singlet__52826			1		GO:0006259	a5awp3_vitvi uncharacterized protein os=vitis vinifera gn=vitisv_020777 pe=4 sv=1
singlet__52979					GO:0008233	imp1l_mouse mitochondrial inner membrane protease subunit 1 os=mus musculus gn=immp1l pe=2 sv=1
singlet__53044
singlet__53749
singlet__53907			1
singlet__53996
singlet__54334			1
singlet__54393
singlet__56134					GO:0044424	pme8_arath probable pectinesterase 8 os=arabidopsis thaliana gn=pme8 pe=2 sv=2
singlet__56411					GO:0016477	rpab3_dicdi dna-directed rna polymerases and iii subunit rpabc3 os=dictyostelium discoideum gn=polr2h pe=3 sv=1
singlet__5665	1
singlet__57679			1
singlet__57809
singlet__58027		1
singlet__58291
singlet__58352			1
singlet__58915
singlet__59166
singlet__59402					GO:0016020	keule_arath snare-interacting protein keule os=arabidopsis thaliana gn=keu pe=1 sv=2
singlet__59429					GO:0006952	bbd1_arath bifunctional nuclease 1 os=arabidopsis thaliana gn=bbd1 pe=2 sv=1
singlet__59637			1		GO:0043231	g7i8x7_medtr nadh-ubiquinone oxidoreductase chain os=medicago truncatula gn=mtr_1g005830 pe=4 sv=1
singlet__60404	1				GO:0005753	atpam_orysj atp synthase subunit mitochondrial os=oryza sativa japonica gn=atpa pe=1 sv=1
singlet__60692			1		GO:0005488	dpom_maize dna polymerase os=zea mays pe=3 sv=1
singlet__61003	1				GO:0030312	mfp_orysj peroxisomal fatty acid beta-oxidation multifunctional protein os=oryza sativa japonica gn=mfp pe=1 sv=2
singlet__61157		1
singlet__61177					GO:0006396	pp258_arath pentatricopeptide repeat-containing protein mitochondrial os=arabidopsis thaliana gn=pcmp-h34 pe=2 sv=1
singlet__62111		1
singlet__62430					GO:0006396	ppr57_arath pentatricopeptide repeat-containing protein at1g25360 os=arabidopsis thaliana gn=pcmp-h74 pe=2 sv=1
singlet__62578					GO:0043234	csn6a_arath cop9 signalosome complex subunit 6a os=arabidopsis thaliana gn=csn6a pe=1 sv=2
singlet__63041		1
singlet__63545			1		GO:0016020	nu1c_helan nad h-quinone oxidoreductase subunit chloroplastic os=helianthus annuus gn=ndha pe=3 sv=1
singlet__63586			1
singlet__63871	1				GO:0031224	mi25_wheat atp synthase protein mi25 os=triticum aestivum pe=3 sv=1
singlet__64073
singlet__6419			1
singlet__65107
singlet__65460					GO:0016763	pncb_drome nicotinate phosphoribosyltransferase os=drosophila melanogaster gn=cg3714 pe=2 sv=2
singlet__65872			1
singlet__67416
singlet__6901
singlet__69350			1
singlet__69434
singlet__69903
singlet__70756	1
singlet__70769			1		GO:0016787	polx_tobac retrovirus-related pol polyprotein from transposon tnt 1-94 os=nicotiana tabacum pe=2 sv=1
singlet__71190	1				GO:0044093	psnb_arath presenilin-like protein at2g29900 os=arabidopsis thaliana gn=at2g29900 pe=2 sv=1
singlet__71913					GO:0005515	snp33_arath snap25 homologous protein snap33 os=arabidopsis thaliana gn=snap33 pe=1 sv=1
singlet__72340			1
singlet__73790			1		GO:0016787	polx_tobac retrovirus-related pol polyprotein from transposon tnt 1-94 os=nicotiana tabacum pe=2 sv=1
singlet__74978
singlet__75533		1
singlet__75554					GO:0007323	face2_arath caax prenyl protease 2 os=arabidopsis thaliana gn=face2 pe=2 sv=2
singlet__75617					GO:0044238	pla15_arath phospholipase a1- chloroplastic os=arabidopsis thaliana gn=at1g06800 pe=1 sv=2
singlet__76019
singlet__76081		1
singlet__76141
singlet__76693			1
singlet__77013	1
singlet__7724	1
singlet__77527		1			GO:0043229	fanci_human fanconi anemia group i protein os=homo sapiens gn=fanci pe=1 sv=4
singlet__77609
singlet__77886					GO:0023034	m2k5_arath mitogen-activated protein kinase kinase 5 os=arabidopsis thaliana gn=mkk5 pe=1 sv=2
singlet__78020
singlet__79175
singlet__81517
singlet__81797
singlet__81887
singlet__81971
singlet__81979
singlet__82030	1
singlet__82110	1
singlet__82328			1
singlet__82451					GO:0003723	rr10_mescr 30s ribosomal protein chloroplastic os=mesembryanthemum crystallinum gn=rps10 pe=2 sv=1
singlet__82700			1
singlet__82701			1
singlet__83387		1
singlet__83535					GO:0043231	zdh22_arath s-acyltransferase tip1 os=arabidopsis thaliana gn=tip1 pe=2 sv=1
singlet__83813	1				GO:0016209	c7351_arath cytokinin hydroxylase os=arabidopsis thaliana gn=cyp735a1 pe=1 sv=1
singlet__84071
singlet__84253					GO:0043231	q84s80_orysj gcn5-related n-acetyltransferase-like os=oryza sativa japonica gn= pe=4 sv=1
singlet__84559			1
singlet__8456					GO:0043161	psa4_spiol proteasome subunit alpha type-4 os=spinacia oleracea gn=pac1 pe=2 sv=1
singlet__84727					GO:0005488	f6hg17_vitvi uncharacterized protein os=vitis vinifera gn=vit_01s0010g01830 pe=4 sv=1
singlet__84804					GO:0017182	dph1_bovin diphthamide biosynthesis protein 1 os=bos taurus gn=dph1 pe=2 sv=1
singlet__85384			1
singlet__85873
singlet__85960					GO:0043231	b9hnr4_poptr protein os=populus trichocarpa gn=poptrdraft_557794 pe=4 sv=1
singlet__86451					GO:0044464	b9s665_ricco os=ricinus communis gn=rcom_1064760 pe=4 sv=1
singlet__87251
singlet__8859
singlet__89368		1			GO:0044424	yqeh_bacsu uncharacterized protein os=bacillus subtilis (strain 168) gn=yqeh pe=1 sv=1
singlet__90063
singlet__91128		1
singlet__91297		1			GO:0006396	pp449_arath pentatricopeptide repeat-containing protein at5g66520 os=arabidopsis thaliana gn=pcmp-h61 pe=2 sv=1
singlet__91404					GO:0044444	cmta2_arath calmodulin-binding transcription activator 2 os=arabidopsis thaliana gn=cmta2 pe=1 sv=1
singlet__91931
singlet__92071		1
singlet__93428
singlet__93698
singlet__93917			1		GO:0019866	nu2m_betvu nadh-ubiquinone oxidoreductase chain 2 os=beta vulgaris gn=nd2 pe=3 sv=2
singlet__94103
singlet__9465					GO:0003002	efr_arath lrr receptor-like serine threonine-protein kinase efr os=arabidopsis thaliana gn=efr pe=1 sv=1
singlet__95446		1			GO:0043231	dnjb4_ponab homolog subfamily b member 4 os=pongo abelii gn=dnajb4 pe=2 sv=1
singlet__96162
singlet__96505			1		GO:0016787	polx_tobac retrovirus-related pol polyprotein from transposon tnt 1-94 os=nicotiana tabacum pe=2 sv=1
singlet__96803	1				GO:0005488	ein2_arath ethylene-insensitive protein 2 os=arabidopsis thaliana gn=ein2 pe=1 sv=1
singlet__9780		1			GO:0005488	y1719_arath probable inactive receptor kinase at1g27190 os=arabidopsis thaliana gn=at1g27190 pe=1 sv=1
singlet__97926					GO:0016020	tm9s3_mouse transmembrane 9 superfamily member 3 os=mus musculus gn=tm9sf3 pe=1 sv=1
singlet__97942
singlet__98043
singlet__98176		1			GO:0050896	neur_drovi protein neuralized os=drosophila virilis gn=neur pe=4 sv=1
singlet__98519					GO:0005488	k3ye05_setit uncharacterized protein os=setaria italica gn= pe=4 sv=1
singlet__98654
singlet__98818			1
singlet__99059			1
singlet__99068	1
singlet__99173			1		GO:0009536	q3c1p1_nicsy uncharacterized protein os=nicotiana sylvestris pe=4 sv=1
singlet__99528			1
singlet__99694			1
